# Supplementary material for: ADHD and Moral Development in Childhood and Adolescence: A Systematic Review of Attachment, Temperament, and Socio-Emotional Mechanisms
Source: Children (Basel). 2026 Jan 28;13(2):178. doi: 10.3390/children13020178 (PMC12939224; doi:10.3390/children13020178)
Supplement: Supplementary file 1 [file children-13-00178-s001.zip]

Archive with 1 entries (1 files):
- children-4101448-supplementary.pdf
